# Supplementary material for: UV-B irradiation-activated E3 ligase GmILPA1 modulates gibberellin catabolism to increase plant height in soybean
Source: Nat Commun. 2023 Oct 7;14:6262. doi: 10.1038/s41467-023-41824-3 (PMC10560287; doi:10.1038/s41467-023-41824-3)
Supplement: Supplementary file 4 — Supplementary Data 1 [file 41467_2023_41824_MOESM4_ESM.xlsx]

## Sheet: Sheet1
Ion’s detection information for GA content determination
Compound name: GA8 (464.3 / 405.2)
Sample Name	Sample Type	Area (cps)	Is Area (cps)	RT (min)	S/N	Target Conc	Calculated Conc.()
STD_0.001ppb	Standard	N/A	11850000	N/A	N/A	0.001	N/A
STD_0.005ppb	Standard	742800	12590000	3.24	142.6	0.005	0.0052383
STD_0.01ppb	Standard	761300	11910000	3.23	165.3	0.01	0.00924872
STD_0.02ppb	Standard	923600	12160000	3.24	165.3	0.02	0.0190899
STD_0.05ppb	Standard	1341000	12100000	3.23	248.5	0.05	0.0476825
STD_0.1ppb	Standard	2335000	12790000	3.24	277.8	0.1	0.106311
STD_0.2ppb	Standard	3575000	11580000	3.23	328.2	0.2	0.209489
STD_0.5ppb	Standard	8521000	11680000	3.24	402.3	0.5	0.553929
STD_1ppb	Standard	16160000	11550000	3.23	360	1	1.10154
STD_2ppb	Standard	31140000	11810000	3.24	328.1	2	2.11465
STD_5ppb	Standard	60160000	10310000	3.24	412.5	5	4.73186
STD_10ppb	Standard	95250000	9741000	3.23	389.7	10	7.9567
V1.0_MW_RQC1_20230321	Quality Control	255400	1397000	3.24	57	0	0.10654
Blank	Unknown	N/A	779.2	N/A	N/A	N/A	N/A
V3.0_MWMS_20230322_1	Unknown	2751000	4016000	3.23	251.3	N/A	0.517321
MWXS2352101a_R1	Quality Control	413700	1485000	3.24	55.1	0	0.18496
MWXS2352101a_R2	Quality Control	419800	1461000	3.23	69.5	0	0.192029
MWXS2352101a_R3	Quality Control	417700	1416000	3.24	64.4	0	0.19822
White-H12-1	Unknown	1009000	1401000	3.23	111.7	N/A	0.5462
White-H12-2	Unknown	778300	1378000	3.24	98.2	N/A	0.418972
White-H12-3	Unknown	704100	1408000	3.23	88.8	N/A	0.366083
White-H12-4	Unknown	687000	1407000	3.24	77.9	N/A	0.356508
White-Gmuid1-1-1	Unknown	620800	1324000	3.24	73.2	N/A	0.340557
White-Gmuid1-1-2	Unknown	870300	1434000	3.23	83.1	N/A	0.453312
White-Gmuid1-1-3	Unknown	29190	53360	3.23	35.9	N/A	0.40456
White-Gmuid1-1-4	Unknown	553500	1444000	3.24	50.5	N/A	0.270546
UV-B-H12-1	Unknown	48190	852600	3.23	37.5	N/A	0.00319399
UV-B-H12-2	Unknown	32660	603400	3.24	19.8	N/A	0.00122703
UV-B-H12-3	Unknown	79480	1417000	3.24	30	N/A	0.00285884
UV-B-H12-4	Unknown	78970	1429000	3.23	34.2	N/A	0.00217734
UV-B-H12-5	Unknown	N/A	N/A	N/A	N/A	N/A	N/A
UV-B-Gmuid1-1-1	Unknown	415900	1436000	3.24	69.2	N/A	0.19394
UV-B-Gmuid1-1-2	Unknown	348300	1392000	3.23	65.3	N/A	0.161666
UV-B-Gmuid1-1-3	Unknown	418300	1395000	3.24	68.8	N/A	0.202314
UV-B-Gmuid1-1-4	Unknown	407700	1321000	3.24	57.9	N/A	0.209393
UV-B-Gmuid1-1-5	Unknown	403800	1324000	3.24	69.6	N/A	0.206515
Compound name: GA1 (448.3 / 389.2)
Sample Name	Sample Type	Area (cps)	Is Area (cps)	RT (min)	S/N	Target Conc	Calculated Conc.()
STD_0.001ppb	Standard	N/A	5253000	N/A	N/A	0.01	N/A
STD_0.005ppb	Standard	68960	5370000	4.05	57.2	0.05	0.0450187
STD_0.01ppb	Standard	130400	4989000	4.06	73.8	0.1	0.112816
STD_0.02ppb	Standard	218000	5124000	4.06	94.9	0.2	0.196561
STD_0.05ppb	Standard	447300	4998000	4.06	146.2	0.5	0.436084
STD_0.1ppb	Standard	1041000	5185000	4.05	168.3	1	1.00423
STD_0.2ppb	Standard	1910000	4792000	4.05	213.8	2	2.01224
STD_0.5ppb	Standard	4797000	4985000	4.05	271.7	5	4.88902
STD_1ppb	Standard	9135000	4352000	4.05	237.4	10	10.6887
STD_2ppb	Standard	17330000	4134000	4.06	240.1	20	21.3727
STD_5ppb	Standard	37530000	3754000	4.05	262.7	50	50.9907
STD_10ppb	Standard	77000000	4044000	4.06	247.1	100	97.102
V1.0_MW_RQC1_20230321	Quality Control	811300	1256000	4.03	6.6	0	3.27495
Blank	Unknown	N/A	1857	N/A	N/A	N/A	N/A
V3.0_MWMS_20230322_1	Unknown	2591000	2985000	4.05	224.4	N/A	4.40739
MWXS2352101a_R1	Quality Control	172300	846800	4.04	3.9	0	1.01776
MWXS2352101a_R2	Quality Control	144100	796200	4.03	4.9	0	0.902686
MWXS2352101a_R3	Quality Control	158400	851800	4.05	3.7	0	0.92836
White-H12-1	Unknown	112000	700900	4.04	6.2	N/A	0.794503
White-H12-2	Unknown	88210	441000	4.07	9.5	N/A	1.00002
White-H12-3	Unknown	136700	846900	4.05	4.8	N/A	0.803255
White-H12-4	Unknown	130800	931800	4.04	5.4	N/A	0.695877
White-Gmuid1-1-1	Unknown	144100	808600	4.07	5.3	N/A	0.888627
White-Gmuid1-1-2	Unknown	170900	869300	4.07	6	N/A	0.982671
White-Gmuid1-1-3	Unknown	23430	81920	4.07	7	N/A	1.43833
White-Gmuid1-1-4	Unknown	N/A	926500	N/A	N/A	N/A	N/A
UV-B-H12-1	Unknown	165400	890200	4.04	5.3	N/A	0.927303
UV-B-H12-2	Unknown	140300	849100	4.04	6.1	N/A	0.822719
UV-B-H12-3	Unknown	128100	779200	4.03	5.7	N/A	0.81804
UV-B-H12-4	Unknown	135100	793700	4.05	6.9	N/A	0.847777
UV-B-H12-5	Unknown	N/A	700900	N/A	N/A	N/A	N/A
UV-B-Gmuid1-1-1	Unknown	10820	336500	4.04	5.6	N/A	0.141501
UV-B-Gmuid1-1-2	Unknown	7552	312600	4.07	5.7	N/A	0.100476
UV-B-Gmuid1-1-3	Unknown	24780	394900	4.07	7.5	N/A	0.298519
UV-B-Gmuid1-1-4	Unknown	10970	370700	4.07	4	N/A	0.131712
UV-B-Gmuid1-1-5	Unknown	14260	339400	4.04	6.6	N/A	0.192472
Compound name: GA20 (432.4 / 373.2)
Sample Name	Sample Type	Area (cps)	Is Area (cps)	RT (min)	S/N	Target Conc	Calculated Conc.()
STD_0.001ppb	Standard	N/A	14090000	N/A	N/A	0.001	N/A
STD_0.005ppb	Standard	N/A	14440000	N/A	N/A	0.005	N/A
STD_0.01ppb	Standard	290200	13920000	6.17	3.7	0.01	0.00728303
STD_0.02ppb	Standard	375000	14080000	6.17	5	0.02	0.0159579
STD_0.05ppb	Standard	560800	13840000	6.17	5.6	0.05	0.0367903
STD_0.1ppb	Standard	1173000	13410000	6.17	9.9	0.1	0.107213
STD_0.2ppb	Standard	2104000	12480000	6.16	10.1	0.2	0.229022
STD_0.5ppb	Standard	5643000	13520000	6.17	17.8	0.5	0.602093
STD_1ppb	Standard	10280000	12940000	6.16	17.2	1	1.16817
STD_2ppb	Standard	20340000	12950000	6.17	30	2	2.33206
STD_5ppb	Standard	39000000	10710000	6.17	27.7	5	5.44228
STD_10ppb	Standard	63370000	10610000	6.18	32.6	10	8.93914
V1.0_MW_RQC1_20230321	Quality Control	N/A	2275000	N/A	N/A	0	N/A
Blank	Unknown	N/A	1449	N/A	N/A	N/A	N/A
V3.0_MWMS_20230322_1	Unknown	1976000	5138000	6.15	16.1	N/A	0.55316
MWXS2352101a_R1	Quality Control	83550	1284000	6.16	3.9	0	0.0736406
MWXS2352101a_R2	Quality Control	76210	1336000	6.16	4.1	0	0.0615774
MWXS2352101a_R3	Quality Control	74380	1313000	6.14	3.9	0	0.061
White-H12-1	Unknown	75500	1347000	6.15	4.8	N/A	0.0601336
White-H12-2	Unknown	104100	1308000	6.16	7.1	N/A	0.0955119
White-H12-3	Unknown	80870	1294000	6.16	5.5	N/A	0.0698021
White-H12-4	Unknown	73090	1252000	6.13	4.6	N/A	0.0636125
White-Gmuid1-1-1	Unknown	83050	1253000	6.15	5.4	N/A	0.0754861
White-Gmuid1-1-2	Unknown	96790	1271000	6.16	6.8	N/A	0.0903126
White-Gmuid1-1-3	Unknown	9023	75370	6.18	3.6	N/A	0.15565
White-Gmuid1-1-4	Unknown	75680	1313000	6.15	3.9	N/A	0.0625315
UV-B-H12-1	Unknown	70990	1335000	6.14	3.4	N/A	0.0558197
UV-B-H12-2	Unknown	69430	1279000	6.13	4.7	N/A	0.057448
UV-B-H12-3	Unknown	71170	1338000	6.15	4.3	N/A	0.0558198
UV-B-H12-4	Unknown	69070	1308000	6.15	4.3	N/A	0.0552654
UV-B-H12-5	Unknown	68100	1261000	6.17	3.2	N/A	0.0570407
UV-B-Gmuid1-1-1	Unknown	N/A	924500	N/A	N/A	N/A	N/A
UV-B-Gmuid1-1-2	Unknown	11510	625300	6.15	1.8	N/A	0.00363343
UV-B-Gmuid1-1-3	Unknown	37920	1299000	6.17	1.8	N/A	0.0197986
UV-B-Gmuid1-1-4	Unknown	32760	1315000	6.16	2	N/A	0.0133975
UV-B-Gmuid1-1-5	Unknown	37000	1255000	6.17	2.3	N/A	0.0202471
Compound name: GA34 (448.1 / 389.1)
Sample Name	Sample Type	Area (cps)	Is Area (cps)	RT (min)	S/N	Target Conc	Calculated Conc.()
STD_0.001ppb	Standard	N/A	4473000	N/A	N/A	0.001	N/A
STD_0.005ppb	Standard	N/A	4638000	N/A	N/A	0.005	N/A
STD_0.01ppb	Standard	N/A	4463000	N/A	N/A	0.01	N/A
STD_0.02ppb	Standard	N/A	4455000	N/A	N/A	0.02	N/A
STD_0.05ppb	Standard	1649000	4474000	6.47	74	0.05	0.0362139
STD_0.1ppb	Standard	1931000	4615000	6.47	69	0.1	0.0687604
STD_0.2ppb	Standard	2883000	4266000	6.47	77	0.2	0.236493
STD_0.5ppb	Standard	5855000	4506000	6.48	79.1	0.5	0.642974
STD_1ppb	Standard	9041000	4382000	6.48	84.5	1	1.14079
STD_2ppb	Standard	17110000	4813000	6.49	93.5	2	2.1132
STD_5ppb	Standard	34090000	4615000	6.49	96.5	5	4.61157
STD_10ppb	Standard	N/A	5352000	N/A	N/A	10	N/A
V1.0_MW_RQC1_20230321	Quality Control	186200	176200	6.51	19.3	0	0.484963
Blank	Unknown	N/A	1382	N/A	N/A	N/A	N/A
V3.0_MWMS_20230322_1	Unknown	2078000	1968000	6.47	117	N/A	0.48416
MWXS2352101a_R1	Quality Control	74540	124400	6.44	1.9	0	0.186544
MWXS2352101a_R2	Quality Control	64710	117600	6.44	1.9	0	0.154523
MWXS2352101a_R3	Quality Control	71280	118800	6.42	2.8	0	0.186985
White-H12-1	Unknown	112000	121600	6.44	2.9	N/A	0.396179
White-H12-2	Unknown	86260	111500	6.43	2.5	N/A	0.300042
White-H12-3	Unknown	88820	99830	6.44	2.8	N/A	0.375938
White-H12-4	Unknown	94620	94350	6.41	2.9	N/A	0.44966
White-Gmuid1-1-1	Unknown	30120	84550	6.42	1.8	N/A	0.0281357
White-Gmuid1-1-2	Unknown	15290	44790	6.41	1.7	N/A	0.0185488
White-Gmuid1-1-3	Unknown	46780	119100	6.43	2.5	N/A	0.0519253
White-Gmuid1-1-4	Unknown	N/A	95700	N/A	N/A	N/A	N/A
UV-B-H12-1	Unknown	97130	107600	6.43	4.2	N/A	0.384315
UV-B-H12-2	Unknown	95860	119400	6.43	2.8	N/A	0.319225
UV-B-H12-3	Unknown	14820	8537	6.45	3.8	N/A	0.927636
UV-B-H12-4	Unknown	102100	122100	6.42	3.4	N/A	0.341128
UV-B-H12-5	Unknown	N/A	109500	N/A	N/A	N/A	N/A
UV-B-Gmuid1-1-1	Unknown	95410	141600	6.43	3.5	N/A	0.235048
UV-B-Gmuid1-1-2	Unknown	85120	117000	6.41	2.3	N/A	0.270231
UV-B-Gmuid1-1-3	Unknown	100000	108700	6.43	3	N/A	0.395714
UV-B-Gmuid1-1-4	Unknown	82290	102300	6.43	2.8	N/A	0.320065
UV-B-Gmuid1-1-5	Unknown	79060	94810	6.45	3.1	N/A	0.339556
Compound name: GA4 (432.4 / 373.3)
Sample Name	Sample Type	Area (cps)	Is Area (cps)	RT (min)	S/N	Target Conc	Calculated Conc.()
STD_0.001ppb	Standard	15480	19210000	7.99	11.3	0.001	0.0009812
STD_0.005ppb	Standard	65230	19030000	7.98	35.4	0.005	0.00544356
STD_0.01ppb	Standard	113700	19170000	7.98	49.5	0.01	0.00970235
STD_0.02ppb	Standard	244800	19400000	7.98	70.9	0.02	0.0210763
STD_0.05ppb	Standard	551400	18620000	7.98	98.6	0.05	0.0499948
STD_0.1ppb	Standard	1246000	19280000	7.97	112.4	0.1	0.109581
STD_0.2ppb	Standard	2275000	17830000	7.98	134.1	0.2	0.216736
STD_0.5ppb	Standard	5820000	19030000	7.97	155.9	0.5	0.519975
STD_1ppb	Standard	10770000	19010000	7.98	156.4	1	0.964025
STD_2ppb	Standard	21740000	19810000	7.98	151.1	2	1.86731
STD_5ppb	Standard	45080000	19450000	7.98	144.8	5	3.9451
STD_10ppb	Standard	N/A	21550000	N/A	N/A	10	N/A
V1.0_MW_RQC1_20230321	Quality Control	31420	2663000	7.94	1.9	0	0.01969
Blank	Unknown	N/A	1284	N/A	N/A	N/A	N/A
V3.0_MWMS_20230322_1	Unknown	2054000	6935000	7.95	140.9	N/A	0.503671
MWXS2352101a_R1	Quality Control	262600	1372000	7.99	0.8	0	0.325366
MWXS2352101a_R2	Quality Control	271400	1406000	7.9	1	0	0.328208
MWXS2352101a_R3	Quality Control	273800	1425000	7.98	0.9	0	0.326624
White-H12-1	Unknown	362000	1447000	7.9	1.6	N/A	0.425259
White-H12-2	Unknown	189100	1494000	7.99	1.1	N/A	0.215092
White-H12-3	Unknown	268400	1470000	7.99	1.1	N/A	0.310275
White-H12-4	Unknown	212700	1356000	7.97	0.8	N/A	0.266584
White-Gmuid1-1-1	Unknown	284100	1310000	7.97	1.3	N/A	0.368681
White-Gmuid1-1-2	Unknown	218300	1373000	7.97	0.9	N/A	0.270095
White-Gmuid1-1-3	Unknown	26360	85830	7.96	1	N/A	0.522245
White-Gmuid1-1-4	Unknown	165100	1348000	7.98	1.1	N/A	0.208052
UV-B-H12-1	Unknown	313900	1478000	7.98	1.3	N/A	0.361106
UV-B-H12-2	Unknown	N/A	907900	N/A	N/A	N/A	N/A
UV-B-H12-3	Unknown	333300	1484000	7.98	2	N/A	0.38195
UV-B-H12-4	Unknown	306300	1478000	7.97	1.6	N/A	0.352268
UV-B-H12-5	Unknown	234200	1462000	7.9	0.9	N/A	0.272222
UV-B-Gmuid1-1-1	Unknown	117700	907900	7.98	1	N/A	0.220262
UV-B-Gmuid1-1-2	Unknown	50490	570400	7.98	0.7	N/A	0.150237
UV-B-Gmuid1-1-3	Unknown	N/A	1279000	N/A	N/A	N/A	N/A
UV-B-Gmuid1-1-4	Unknown	214300	1348000	7.97	0.9	N/A	0.270045
UV-B-Gmuid1-1-5	Unknown	95370	1279000	7.91	0.5	N/A	0.126483
Compound name: GA9 (416.0 / 357.3)
Sample Name	Sample Type	Area (cps)	Is Area (cps)	RT (min)	S/N	Target Conc	Calculated Conc.()
STD_0.001ppb	Standard	35160	27540000	9.92	11.5	0.001	0.00100698
STD_0.005ppb	Standard	100700	27750000	9.93	23.4	0.005	0.00465595
STD_0.01ppb	Standard	197400	26800000	9.93	26.8	0.01	0.0104515
STD_0.02ppb	Standard	367400	27320000	9.93	34.5	0.02	0.0198897
STD_0.05ppb	Standard	910100	27360000	9.92	50.8	0.05	0.0506381
STD_0.1ppb	Standard	2037000	27830000	9.92	51.8	0.1	0.112572
STD_0.2ppb	Standard	3851000	25660000	9.92	56.7	0.2	0.231893
STD_0.5ppb	Standard	9400000	26360000	9.92	66.4	0.5	0.55224
STD_1ppb	Standard	18010000	25940000	9.93	78	1	1.07612
STD_2ppb	Standard	37100000	28200000	9.94	56.3	2	2.04014
STD_5ppb	Standard	69980000	25660000	9.93	65.1	5	4.23093
STD_10ppb	Standard	114200000	26150000	9.93	53.3	10	6.77388
V1.0_MW_RQC1_20230321	Quality Control	112900	4708000	9.94	10.3	0	0.0362437
Blank	Unknown	N/A	1587	N/A	N/A	N/A	N/A
V3.0_MWMS_20230322_1	Unknown	4093000	9394000	9.91	47.1	N/A	0.674991
MWXS2352101a_R1	Quality Control	55350	2509000	9.88	1.7	0	0.0332576
MWXS2352101a_R2	Quality Control	49960	2613000	9.89	1.6	0	0.0286889
MWXS2352101a_R3	Quality Control	67220	2513000	9.89	2.1	0	0.0405325
White-H12-1	Unknown	65070	2333000	9.89	2.8	N/A	0.0422898
White-H12-2	Unknown	75420	2467000	9.91	4	N/A	0.0464535
White-H12-3	Unknown	68230	2315000	9.87	2.3	N/A	0.0447523
White-H12-4	Unknown	60500	2386000	9.89	2.5	N/A	0.0383664
White-Gmuid1-1-1	Unknown	69220	2243000	9.89	2.9	N/A	0.0469028
White-Gmuid1-1-2	Unknown	74770	2353000	9.9	3.5	N/A	0.0483252
White-Gmuid1-1-3	Unknown	N/A	110500	N/A	N/A	N/A	N/A
White-Gmuid1-1-4	Unknown	52230	2338000	9.89	2.2	N/A	0.033687
UV-B-H12-1	Unknown	62930	2438000	9.89	2.4	N/A	0.0390761
UV-B-H12-2	Unknown	64150	2493000	9.89	2.9	N/A	0.0389416
UV-B-H12-3	Unknown	60700	2382000	9.87	2.5	N/A	0.0385676
UV-B-H12-4	Unknown	67050	2252000	9.88	2.3	N/A	0.0452097
UV-B-H12-5	Unknown	56790	2266000	9.89	1.8	N/A	0.0379162
UV-B-Gmuid1-1-1	Unknown	23630	1700000	9.88	1.6	N/A	0.0205932
UV-B-Gmuid1-1-2	Unknown	12460	1076000	9.86	1.6	N/A	0.0170021
UV-B-Gmuid1-1-3	Unknown	36420	2468000	9.86	1.6	N/A	0.0219226
UV-B-Gmuid1-1-4	Unknown	33500	2526000	9.85	1.7	N/A	0.0196022
UV-B-Gmuid1-1-5	Unknown	27370	2384000	9.86	1.7	N/A	0.0168388
