# Supplementary material for: UV-B irradiation-activated E3 ligase GmILPA1 modulates gibberellin catabolism to increase plant height in soybean
Source: Nat Commun. 2023 Oct 7;14:6262. doi: 10.1038/s41467-023-41824-3 (PMC10560287; doi:10.1038/s41467-023-41824-3)
Supplement: Supplementary file 5 — Supplementary Data 2 [file 41467_2023_41824_MOESM5_ESM.xlsx]

## Sheet: Sheet1
Name	Purpose	Forward primer（5-3）	Reverse primer（5-3）
Gm1004	Mapping	GAAGGCCTCAAACAAACTAACC	GTAGGGTCTTGCCGATAGAG
Gm1005	Mapping	CTTGCCCACCACTTTCTAGT	AGATTCTTTCTCCGTTCCTTCT
Gm1007	Mapping	TCGGTAGAGAATCGTGTGGA	AGAGAGTCCAGTCAATGGGAA
Gm1008	Mapping	AAAGGAATTCCCACAGGGAC	ACTTCGATGCATGCTATTTTGA
Gm1012	Mapping	CCGTGTGATACGGTAGAGG	ATGACTATGAGCACCGCCAAT
Gm1013	Mapping	TGAGATGGACTAAAAGATACAATGAAA	CATTTCCCGCTTTCACAAGT
Gm1015	Mapping	TGCCAAAGTAAAAAGTGGTTTCT	CCAATGCCAAAAACATGAAA
Gm1016	Mapping	ATGCATGCTTTAAAACGGCT	AAATAAAGGGACCAAGAGAGTAATTT
Gm1009	Mapping	AGCGGTTAACTACTGCCACT	CGATTTCGCATATACTCAAAAAGC
Gm1010	Mapping	AAAGGAAGAAGGCACTACCACA	TCCTTTCGGGCCACTCTG
Gm0069	Mapping	ACACGCCACTTCGACTTCCTTTC	ATTCCTCAATGGGTGGAGTGTTG
Gm0070	Mapping	GGTAATTTCCGTTATACCCCTTAG	TGACATTTACTAATGGCATGTTTAG
Gm0074	Mapping	CGGAATATGAAGCACTTATAGCAG	CATCCAATCTAGTTCTTCCTCTTCT
Gm0073	Mapping	ATTTGGTGTCCTTTTCGCTTTGTG	AGCATGACATTCATCTGCGTTGT
Gm0071	Mapping	CTCAATCCTTGGAGTGCGGCTTAT	ATTAACTCAAATAACGGGGCTTGCT
Gm0072	Mapping	TAGGACGGATTCTATGGTGGACA	TGAGGAACAAATGAGGGTGGAGT
GmUID1	Complementation/ Co-IP/Bifc assay	AAAAAGCAGGCTCGATGAGTTCCAAAGAGAGTT	AGAAAGCTGGGTTTTAGGGAGGAAAATGCTCAACA
BD-GmUID1	Y2H assay	CATATGATGAGTTCCAAAGAGAGTT	GAATTCTTAGGGAGGAAAATGCTCAACA
AD-GmGA2ox-like	Y2H assay	CATATGATGCTAGTTTTTGTGTTTTTGTTT	GAATTCCTAACAAATGCGATATTGATCAA
AD-GmUBL1	Y2H assay	CATATGATGGCAGTTGAAGCTAGTTACA	GAATTCCTAAGAGAGATTGACATGCACG
GmGA2ox-like	Bifc-assay/Co-IP/over expression/Cell free	AAAAAGCAGGCTCGATGCTAGTTTTTGTGTTTTTGTT	AGAAAGCTGGGTTACAAATGCGATATTGATCAAG
GmUBL1	Bifc-assay/Co-IP/Cell free	AAAAAGCAGGCTCGATGGCAGTTGAAGCTAGTTACA	AGAAAGCTGGGTTCTAAGAGAGATTGACATGCACG
GmGA2ox-like-MBP	Purification	AAAAAGCAGGCTCGATGCTAGTTTTTGTGTTTTTGTT	AGAAAGCTGGGTTACAAATGCGATATTGATCAAG
GmUID1-flag	Cell free	GAGCTCATGAGTTCCAAAGAGAGTTGC	GGTACCGGGAGGAAAATGCTCAACA
GmGAox-like407R	K407R	TCAGAATCACCACAGGAAGGAGGGATGGCGAAGTC	TCAGAATCACCACAGGAAGGAGGGATGGCGAAGTC
GmGAox-like394R	K394R	ACAACGCTATCGACCATTTAGGTACGAAGATTTGAGGGA	TCCCTCAAATCTTCGTACCTAAATGGTCGATAGCGTTGT
GmUID1qPCR	qPCR	TTATCGGCTTGGACACTTATGG	AATCACGTGGGTCTATATCTACTGC
GmGA2ox-likeqPCR	qPCR	AGTGGTGGATTTCCAGAGGC	CAGGGACGGAGGGTTTGTTG
GmUBL1qPCR	qPCR	TCCCAGCTCACCAGAAGAAC	CTTGGATTGCGCTCACAAACA
GmELF1b	qPCR	GTTGAAAAGCCAGGGGACA	TCTTACCCCTTGAGCGTGG
GmUID1Pro	GUS activity	AAAAAGCAGGCTCGACCAACCAAAGAACTTCACATCT	AGAAAGCTGGGTTTCACTGAGTTGGCGGATCG
Actin-qPCR	qPCR	TCCTGATGGGCAAGTGATTAC	TTGTATGTGGTCTCGTGGATTC
Bar-qPCR	qPCR	TAATCATCGCAAGACCGGCA	AACTGGCATGACGTGGGTTT
GmPUB21	Bifc-assay	ATGTTGTACTATAAAATACCAAAC	GAAGGGATTCTTCAAATGCT
