# Supplementary material for: UV-B irradiation-activated E3 ligase GmILPA1 modulates gibberellin catabolism to increase plant height in soybean
Source: Nat Commun. 2023 Oct 7;14:6262. doi: 10.1038/s41467-023-41824-3 (PMC10560287; doi:10.1038/s41467-023-41824-3)
Supplement: Supplementary file 7 — Source Data [file 41467_2023_41824_MOESM7_ESM.xlsx]

## Sheet: Fig 1c
Plant internodes length
1 st		2 nd		3 rd		4 th		5 th		6 th		7 th		8 th		9 th		10 th		11 th		12 th		13 th		14 th		15 th
H12	Gmilpa1-2	H12	Gmilpa1-2	H12	Gmilpa1-2	H12	Gmilpa1-2	H12	Gmilpa1-2	H12	Gmilpa1-2	H12	Gmilpa1-2	H12	Gmilpa1-2	H12	Gmilpa1-2	H12	Gmilpa1-2	H12	Gmilpa1-2	H12	Gmilpa1-2	H12	Gmilpa1-2	H12	Gmilpa1-2	H12	Gmilpa1-2
5.627	3.227	3.0125	2.993	2.748	1.954	4.336	2.094	4.365	2.063	4.995	2.198	5.634	1.596	4.804	1.746	6.339	1.797	6.186	1.638	6.109	1.492	6.321	2.209	4.256	2.406	2.279	1.406	4.308	2.666
6.456	5.145	2.9124	2.79	2.806	1.887	4.659	1.758	4.591	1.568	5.038	2.25	5.848	2.591	6.193	1.21	4.97	2.732	6.234	1.553	6.654	1.261	6.423	1.2	4.465	1.247	3.144	1.302	3.757	2.8
6.844	4.361	3.12	2.558	3.049	2.111	4.292	1.469	4.421	1.027	4.446	0.966	5.153	1.102	5.672	0.903	5.411	1.015	6.376	0.939	6.214	1.363	6.413	2.71	4.551	1.37	2.567	1.297	3.984	2.687
6.3	4.542	2.817	2.179	2.746	1.98	4.422	2.961	4.167	1.256	4.752	1.556	4.489	2.287	4.237	1.112	4.758	2.855	6.793	1.525	5.987	1.493	6.663	1.67	4.561	1.683	3.77	1.677	4.122	2.711
6.4	4.863	2.656	2.541	2.723	1.556	4.857	2.617	4.368	1.024	4.523	1.466	5.246	1.61	4.421	1.184	5.421	1.934	6.527	2.4	6.2	1.87	6.7	0.9	4.665	1.057	3.07	1.383	4.026	2.561
6.1	4.665	3.328	2.504	2.639	1.657	4.438	1.715	4.318	1.343	4.919	2.023	5.211	3.119	6.718	1.235	7.235	2.338	6.537	2.821	6.412	2.271	6.514	1.686	4.3	1.241	2.568	2.124	4.587	2.487

## Sheet: Fig 2
Data for Fig 2b
Plant height
H12	Gmilpa1-2
51.2	48.1
48.9	50.8
52.5	48.5
51.7	49.7
51	49.4
49.7	50.4
49.5	51.2
Data for Fig 2d
Plant height
White			White+UV-B
H12	Gmilpa1-2	Gmilpa1	H12	Gmilpa1-2	Gmilpa1
31.5	29.2	30.1	23.5	18.5	18.5
31.1	26.1	32.1	21.7	18.2	18.3
32.9	26.2	28.5	28.2	17.5	18.1
33.1	31.5	27.5	29.5	17.1	18
31.7	32.7	31.1	25.1	19.1	17.2
29.5	31.5	28.1	25.2	17.1	17.1
	29.2	27	27.7	17.2	17.2
	33.1	33.2		17.7	17.1
	34.1	31.2
		30.7

## Sheet: Fig 3
The uncropped scans of western blotting of Figures 3
																												Data for Fig 3g
																												White	White+UV-B
																												4.24726	10.3683
																												7.61905	12.988
																												9.11728	7.98802
																												3.40312	12.3293
																												3.38085	14.1258
																												2.87121	7.72779
																												5.14899	7.85387
																												3.36616	16.6571
																												3.75252	14.1932
																												1.175	12.4712
																												1.39375	12.7194
																												1.58919	11.9146
																												3.73351	7.82838
																												2.81089	9.59039
																												2.95559	5.79405
					Fig. 3c																							2.37106	16.3811
																			Fig. 3e									4.55473	14.8424
																												5.78333	16.7278
																												6.5642	10.1003
																												5.64202	15.3444
																												8.19444	8.42122
																												1.95608	13.7717
																												1.10716	10.3408
																												4.27568	15.9877
																												6.2036	12.0124
																												2.21761	11.8745
																												4.9695	11.6512
																												3.98542	12.0112
																												4.08142	11.9102
																												4.10246	11.8745
					Fig. 3d														Fig. 3h

## Sheet: Fig 4a-4h
The uncropped scans of western blotting of Figure 4
				Fig. 4a									Fig. 4d				Fig. 4d					Fig. 4d
													Fig. 4e
																	Fig. 4e				Fig. 4e
				Fig. 4b
													Fig. 4f				Fig. 4f
				Fig. 4c
												Fig. 4g						Fig. 4g
													Stats for Fig 4h
														-UV-B				+UV-B
													WT	1	1	1	1	0.847627	0.860851	0.70227	0.736779
													Gmuid1-1	1	1	1	1	0.961718	1.00984	0.960378	1.16048

## Sheet: Fig 4i
The uncropped scans of western blotting of Figure 4
				Fig. 4i
				Fig. 4i
					Fig. 4i
				Fig. 4i

## Sheet: Fig 4j
The uncropped scans of western blotting of Figure 4
																	Fig. 4j
			Fig. 4j							Fig. 4j
			Fig. 4j							Fig. 4j							Fig. 4j
			Fig. 4j
										Fig. 4j
																	Fig. 4j
			Fig. 4j							Fig. 4j
																	Fig. 4j

## Sheet: Fig 4k-4l
	Data for Fig 4k
	Time (h)	WT-UV-B			Gmilpa1-2-UV-B
	0	1	1	1	1	1	1
	2	1.31744	0.750292	0.908958	1.1935	0.878185	1.06456
	4	1.18581	1.0613	0.847631	1.27657	0.828502	1.12021
	6	1.1808	1.0762	0.865125	1.20452	0.832345	0.970238
	8	1.35223	1.17521	0.944033	1.19674	0.707057	1.08396
	10	1.18239	0.892998	0.810172	1.26868	0.803345	1.12308
	12	1.19002	0.912121	0.777408	1.05644	0.76129	0.861285
	Data for Fig 4l
	Time	WT+UV-B			Gmilpa1-2+UV-B
	0	1	1	1	1	1	1
	2	1.00181	0.98987	1.15518	1.11682	0.838992	1.08207
	4	0.926504	1.04297	1.20614	1.22234	0.870032	1.0722
	6	0.907926	0.960711	1.15026	1.22302	0.88851	1.15319
	8	0.805584	0.805106	1.10972	1.29488	0.863214	1.10562
	10	0.558781	0.616615	0.866803	1.07095	0.991472	1.01949
	12	0.456954	0.486514	0.787094	1.21958	0.855865	1.00789
	Data for Fig 4m
	Time	GmGA2ox-like			GmGA2ox-like+GmUBL1			GmGA2ox-like+GmILPA1			GmGA2ox-like+GmUBL1+GmILPA1
	0	1	1	1	1	1	1	1	1	1	1	1	1
	30	0.968461	1.21363	0.888943	1.03526	1.28812	0.835192	0.963866	1.15458	1.07153	1.19405	0.99968	1.06004
	60	1.04116	1.23355	0.903765	1.149	1.25147	0.784837	0.941018	1.16125	0.989036	1.1358	0.683927	0.920534
	90	1.17871	1.30086	0.78784	1.14307	1.19199	0.968998	0.671503	0.822721	0.70689	0.586833	0.615846	0.543344
	120	0.840171	1.25147	0.77628	0.929797	1.17057	1.01297	0.651175	0.564183	0.613402	0.425083	0.514394	0.444198
	150	1.1259	0.86642	0.876329	1.03685	1.12972	1.10395	0.488466	0.390596	0.397083	0.1954	0.267892	0.273948

## Sheet: Fig 5
	Data for Fig 5b									Data for Fig 5d
	mock		GA							UVB			UVB+PAC			UVB+PAC+GA
	H12	Gmilpa1-2	H12	Gmilpa1-2						H12	Gmilpa1-2	Gmilpa1	H12	Gmilpa1-2	Gmilpa1	H12	Gmilpa1-2	Gmilpa1
	30	17.5	55	50.5						23.5	17.5	15.2	11.9	12.5		31.5	27.5
	30	16.9	49	48.5						19.2	17.2	16.9	12.2	11.4	12.7	32.9	26.9	12.7
	31	18.5	53.1	52						20.1	16.1	17.2	12.2	11.5	11.6	30.2	28.5	11.6
	28.5	17.5	54.2	51.5						20.2	17.5	16.5	11.5	12.5	11.9	30.1	34.1	11.9
	30.3	18	51.7	66.1						23.1	17.2	17.1	12.4	12.7	13.5	24	26	13.5
	28.2	21.5	54.5	57.3						20.5	15.5	14.2	12.7	11.8	12.4	34.2	31.3	12.4
	31.2	18	55.1	56.4						21.2	16.5	17.2	12.3	11.4	11	32.3	30.3	11
	29.7	18.5	54.3	45.7						22.5			12.4		11.7	28.5	31.2	11.7
	30.6	18.3	56.1	47.7									12.6		12.1			12.1
	29.1	16.5	55.9	53.5											12.2			12.2
	Data for Fig 5e						Data for Fig 5f						Data for Fig 5g						Data for Fig 5h
	White		White+UV-B				White		White+UV-B				White		White+UV-B				White		White+UV-B
	H12	Gmilpa1-2	H12	Gmilpa1-2			H12	Gmilpa1-2	H12	Gmilpa1-2			H12	Gmilpa1-2	H12	Gmilpa1-2			H12	Gmilpa1-2	H12	Gmilpa1-2
	2.47066	1.80615	1.79293	0.28701			0.82223	0.74935	0.73261	0.44238			0.11627	0.15343	0.11325	0.00743			0.08177	0.09533	0.07928	0.04136
	2.91088	1.91032	1.61254	0.20547			0.42158	0.52507	0.78591	0.30723			0.1872	0.17557	0.11573	0.03882			0.09105	0.09394	0.07845	0.03477
	2.64679	2.80212	1.69859	0.59925			0.64426	1.01743	0.67446	0.53901			0.14494	0.30323	0.11486	0.02674			0.09292	0.06457	0.07936	0.04299
	2.17963		1.65356	0.2609			0.51996	0.3988	0.52838	0.25609			0.12407	0.11986	0.10581	0.04099			0.07483		0.08656	0.03913
				0.38767											0.11072						0.0736	0.03409
	Data for Fig 5i						Data for Fig 5j						The uncropped scans of western blotting of Fig. 5l
	White		White+UV-B				White		White+UV-B
	H12	Gmilpa1-2	H12	Gmilpa1-2			H12	Gmilpa1-2	H12	Gmilpa1-2
	1.05607	0.69219	0.00641	0.39347			0.76601	0.05651	0.78113	0.47687
	0.82119	0.88124	0.00251	0.32568			0.58809	0.03793	0.62058	0.54438
	0.76014	0.78816	0.00561	0.41628			0.7806	0.10181	1.8072	0.81423
	0.69535	0.51859	0.00435	0.40091			0.87704		0.65388	0.6128
				0.40084						0.65908
		Data for Fig 5m
		H12	Gmilpa1-2	Gmilpa1-2/GmGA2ox-like-RNAi
		25.991	15.395	20.481
		22.952	15.489	19.73
		26.533	15.286	19.361
		27.92	16.887	21.649
				19.064
				21.44

## Sheet: Fig 7
		Data for Fig. 7b
		White			White+UVB
		repeat 1	repeat 2	repeat 3	repeat 1	repeat 2	repeat 3
	ProHap1/2:GUS	573.725	559.477	413.637	748.247	691.35	632.435
	ProHap3/4:GUS	550.925	520.567	390.283	620.22	700.75	629.553
	ProHap5:GUS	500.415	541.57	424.127	560.548	536.923	406.728
	ProHap6:GUS	510.345	533.24	450.127	680.452	700.925	626.86
	ProHap5/indel:GUS	544.112	495.322	405.33	650.987	722.664	610.369
		Data for Fig. 7c							Data for Fig. 7d						Data for Fig. 7e							Data for Fig. 7f
		Plant height							Pod number						100-seeds weight							gain weight per plant
		Hap 1	Hap 5	Hap 6	Hap 2				Hap 1	Hap 5	Hap 6	Hap 2			Hap 1	Hap 5	Hap 6	Hap 2				Hap 1	Hap 5	Hap 6	Hap 2
		98.2	79.2	73.6	40.4				60.6	64.8	40.6	71.2			18.35	26.57	20.57	11.06				71.71	161.37	64.35	74.21
		59.2	74.8	62.6	44.2				42.8	45.4	55.6	65.6			25.16	22.08	20.24	10.6				96.89	92.32	88.2	71.99
		77.2	62	94	86.8				66.2	55.8	43.6	63			16.99	26.42	22.06	16.68				101.99	128.34	56.66	142.46
		53.2	61	48	79.8				91.6	31.8	32.2	57.2			14.59	33.88	24.04	12.51				111.87	110.45	76.27	67.93
		81.6	66.2	86.2	88.6				65.2	49.8	46.6	132			19.01	24.83	28.42	6.92				99.71	135.1	128.06	80.1
		76.6	59.8	83.4	81.2				50	28.2	50	103.8			19.17	26.31	19.03	5.26				85.2	85.36	97.4	38.53
		77.2	57.2	58.4	127.6				64	48	54.6	42.6			23.74	20.54	23.2	17.83				124.17	108.72	124.56	46.2
		25	42.2	95	96.2				40.6	40.6	106.2	6.4			17.95	30.59	20.29	4.67568				60.94	128.28	137.39	1.73
		50.6	52.4	88.4	112.6				47.2	39	58.6	70.2			19.05	30.07	19.83	5.5				112.59	102.52	116.79	44.89
		77.4	65.4	86	53				55.8	43.6	42.8	76			22.29	33.16	24.62	1.36364				148.12	132.3	73.7	0.3
		77.2	54.8	60.2	123.6				95.4	89.8	44.4	85			16.79	28.16	23.36	8.81				89.81	227.59	100.56	83.31
		63.8	59.6	92.4	78.2				34.4	68.2	32.6	70			17.64	20.86	22.54	10.9				79.92	125.31	50.89	129.68
		93.4	65.4	53.6	103.25				48.4	55	41.8	51			20.81	23.69	23.63	3.17				96.15	132.11	108.31	9.01
		64.4	62.4	57.6	70.8				43.8	61.2	44	79.8			19.25	25.67	24.36	9.49				103.34	155.52	104.68	82.47
		75.6	50.4	47	55.6				29.2	49.4	62.4	78			37.62	22.57	20.05	9.58				69.03	98.3	139.17	74.04
		75.8	57.8	51.8	81.4				36.6	33.8	32.8	50.8			35.67	24.74	28.6	11.46				80.42	87.05	114.15	60.2
		48.6	59.4	54.8	71				43.2	50.2	34.8	84.8			24.4	25.98	30.3	10.51				106.43	124.15	94.18	86.74
		44	54.8	55.6	46.8				39	34	60.4	88.6			25.25	31.93	18.54	11.41				92.45	116.76	107.78	107.68
		78	55	65.6	79.4				27	47.4	35.4	62.6			36.13	21.67	29.32	25.14				58.36	97.21	84.2	131.64
		80	56.2	54.25	60.6				68.2	36.2	42.25	69.6			15.63	24.94	24.77	11.36				89.39	88.77	80.13	69.92
		82.8	51.6	66.6	33				60.8	28	59	46.8			25.44	22.06	24.42	13.27				120.33	81.25	104.43	66.31
		46.6	60	68.6	74.4				59.2	63.2	51.4	52.4			21.86	24.54	21.32	15.01				125.31	131.37	100.49	72.55
		55	43.6	56.8	72.8				58.2	31.8	53.8	78			23.49	27.82	22.1	12.58				145.55	99	114.68	104.75
		53.6	55.2	62	78.8				82.6	33.8	35.4	74.2			27.75	29.69	28.81	18.25				199.53	113.98	92.45	123.54
		73	53.6	64.6	55				76.8	25.8	54	61			19.95	25.26	21.41	14.32				175.88	80.84	115.64	96.12
		55.4	61.6	68.6	109.4				56.8	53.2	58.4	105.4			21.46	22.7	22.45	11.58				137.99	104.39	143.18	121.96
		64	58.4	62.2	79.6				80.4	32.2	69.8	56.8			18.55	30.68	24.33	17.86				149.5	99.25	131.91	78.57
		65.4	62	55.4	157				49.4	46.2	32.8	274			20.93	28.23	27.14	6.32				129.1	139.11	99.78	117.23
		51.2	51.6	53.2	128.6				54	38.6	45.6	593.2			21.83	24.74	22.21	1.47				137	95.84	110.48	86.65
		51.4	50.2	57.6	80.5				60.6	47.6	64	220.8			21.75	32.67	25.28	3.41				122.69	164.2	184.83	38.39
		42.2	66.4	50.4	178.4				30.2	66.6	47.8	426.75			27	23.01	28.44	2.3				83.17	170.74	150.54	117.84
		47.6	48.6	64.4	136				43	56.4	46.8				24.05	26.53	26.32					84.95	162.29	109.92
		52.4	51.2	58	98.25				41	46.4	74.4				26.7	26.85	20.06					116.17	121.96	146.73
		49.4	58	63.6					62.2	40.8	73.6				20.91	30.99	19.32					130.2	131	130.8
		48.8	64	89.8					45.4	62	39				26.72	25.91	20.55					119.13	148.47	53.57
		44.8	50.2	75.2					52.4	25.8	31.2				19.8	29.88	40.75					106.75	90.67	94.63
		54.2	50.4	77					41.2	45	95.2				30.89	29.15	11.28					141.03	132.13	99.21
		48.2	65.4	102.8					42.4	56	35.8				26.34	22.69	20.99					120.95	127.52	49.86
		52.4	43.8	86					47.4	48.8	115.8				22.65	24.76	8.7					114.34	128.98	91.89
		57.8	60.4	79.8					38.4	47.2	50.4				29.1	24.68	8.09					115.47	132.41	19.16
		65.4	66.4	94.8					46.2	65	34.2				25.46	25.28	23.82					109.97	164.34	59.73
		54.8	48.8	114					24.8	61.6	29.2				26.13	23.83	22.6					67	141.73	49.79
		51	50.6	100.6					27.4	42.4	53.6				29.34	28.53	12.58					63.82	126.83	32.54
		54.4	71.4	77					51.6	81.4	66.4				20.75	21.37	21.95					92.67	147.88	137.88
		47.2	59	97.8					28	49.4	32.6				25.76	23.29	15.85					85.27	113.21	31.65
		48.4	47.6	120.4					44.8	50.4	87				24.51	27.92	9.75					120.35	150	54.26
		62.2	24.5	92.6					58.8	76	29.6				27.52	21.84	9.15					152.64	136.1	19.33
		64	45.6	87.8					57	46.4	93.2				24.58	26.61	9.08					116.62	126.57	65.82
		53	58.2	109.4					62.6	41.2	54.6				22.71	25.51	20.84					127.79	114.91	72.83
		51.2	36.6	86.2					36	34.6	31.4				28.1	26.01	12.89					121.66	97.05	21.2
		51.4	47.4	107.2					40.8	62.2	65.6				21.92	21.71	9.73					100.34	121.41	43.93
		54.8	59.2	90.8					59.8	80.4	16.4				23.93	20.48	3.14607					149.31	143.87	20.8
		55	51.4	85.2					53.4	71.2	31.8				22.54	19.2	6.27					114	149.15	12.27
		59.6	54.6	122.6					54.2	31.8	60.8				25.59	21.57	10.06					150.87	83.11	41.41
		47.8	88	134.2					48.4	91.4	37.2				26.09	12.98	9.09					118.9	86.85	24.55
		65.2	91.6	79					35.6	105.4	50.6				26.5	13.6	23.42					98.69	86.84	107.42
		45.4	91.4	92.2					28.2	58.8	48.6				19.95	10.72	20.38					61.36	29.65	58.03
		50.2	73	79.6					54	59.6	67.4				23.21	21.76	9.96					138.13	130.47	42.5
		48.8	96.4	78.2					52.4	40.8	61.2				28.44	18.79	24.91					158.2	55.65	111.35
		54.2	116.6	83.6					48	72.2	87				23.31	22.25	9.62					124.38	108.22	70.47
		57.4	94.4	102.4					45.2	76.67	66.8				27.11	5.33	19.3					131.65	9.64	66.06
		52.2	102.67	83.6					49	70.6	53				23.13	13.58	12.56					129.89	90.45	58.82
		57.8	86.6	88.2					38.6	52	60.8				26.56	23.47	13.84					91.42	113.24	67.91
		57	71.6	62.2					40.8	42.4	55.4				21.53	23.19	16.22					91.6	85.85	68.08
		57.2	40.6	75.2					55.8	78.2	28.8				28.13	16.15	6.87					164.92	116.8	12.28
		52.2	133.2	75.4					40.2	83.6	56.6				27.65	19.67	23.4					129	147.96	115.77
		68.2	76.2	64.2					35.2	51.25	80.6				26.62	24.89	9.79					109.65	86.02	71.14
		64.4	69	86.2					65.8	32.8	58.6				24.43	25.23	13.36					182.6	84.59	63.32
		45	55.8	68.4					43.2	49.4	94.2				20.48	23.58	22.08					100.07	111.7	192.05
		62	59	77.8					44	46.2	28.6				28.27	21.82	22.7					121.42	97.41	52.09
		55.75	64.2	70.2					69.25	75.6	17.8				25.06	16.62	19.8					102.89	124.24	154.27
		54	58.8	58					42.8	48.8	112.2				21.33	23.58	11.87					107.25	108.11	119.05
		48.2	90.4	75					40.6	69.8	59.4				28.29	9.94	25.66					129	55.06	142.59
		46	124.6	94.2					26.6	49.8	47.8				25.09	26.72	21.6					84.05	130.65	86.85
		33.8	69.2	77					43.4	46.8	126.4				24.08	23.21	10.13					102.34	98.72	112.88
		49.6	65.8	83					44.2		89.4				28		18.48					131.87		144.03
		42.4		64					43.8		60.6				22.64		21.95					123.63		105.04
		55		92.4					37.8		39.4				26.89		12.14					129.45		28.64
		31.8		99.6					35.8		34.8				25.29		13.91					82.01		27.57
		52.2		65.4					55.4		67.4				22.69		19.74					135.74		131.43
		18.2		61.2					62.6		103				22.71		10.25					141.68		85.27
		51.2							53.8						23.47							137.22
		38							32.4						23.13							73.88
		57.4							68.8						28.12							183.95
		30							41.2						21.54							89.46
		27.2							36.8						24.81							101.9
		44.4							64.6						24.73							144.31
		40.4							53.4						20.51							124.39
		34.2							68.8						19.77							135.09
		39.2							71.6						27.71							165.08
		53.8							56.4						19.81							93.08
		54.4							53						16.39							107.8
		40.8							35.2						17.19							66.47
		73.8							63.8						22.83							138.42
		92.2							102.2						13.46							136.07
		94.4							112.4						14.59							75.98
		98.6							31						17.1							147.73
		78.2							82.8						11.1							19.73
		98							128.75						14.48							87.54
		71.2							53						19.31							69.17
		101							105.25						15.25							81.84
		93.2							86						10.48							58.54
		91							30.4						8.09							13.6
		139							95.6						10.08							52.29
		102.4							64.6						24.58							67.93
		116							36.6						8							23.67
		82							40.6						13.46							37.33
		110.6							74.8						11.25							58.07
		98.8							85						13.32							124.95
		64.2							59.2						22.73							129.54
		103.6							23.8						8.16							17.85
		88.75							26.25						9.34							11.52
		73.8							50.6						22.19							70.6
		80.4							46						30.13							116.31
		103.25							55						4.84							7.71
		100.8							72.2						19.96							85.66
		94.6							44.4						10.71							27.55
		91.8							76.6						8.1							45.19
		94.8							57.6						21.04							83.48
		88.2							58.4						20.93							110.87
		96.4							46.6						19.92							95.45
		94.67							41						17.13							39.37
		89.4							70						13.49							40.71
		31.4							39.8						19.34							82.53
		79							87						13.74							130.17
		23.6							33.4						17.99							29.59
		66							74.2						18.87							112.79
		44.2							43.6						12.55							49.75
		57.6							66.4						16.74							93.4
		41.6							42.8						18.51							55.87
		43							63.2						13.05							60.19
		67.2							127.6						17.29							208.32
		71.2							74.6						17.22							127.77
		62.4							96						16.2							128.84
		56							93.2						16.3							131.84
		65.8							101.2						14.29							125.84
		65.2							67.6						21.33							114.69
		81							96.6						17.76							155.57
		80.8							79.2						15.53							112.6
		55.6							43.2						18.59							64.68
		66.4							51.4						14.33							64.71
		87.2							76.6						12.38							82.49
		49.4							37						20							71.07
		74.8							89.2						19.12							178.61
		64.8							61.2						18.62							97.79
		34.33							59						14.24							26.12
		85.4							16						13.64							117.6
		57.2							13.8						31.9							153.08
		136.8							167.6						5.91							110.76
		49.4							30.4						12.94							42.47
		127.6							72						19.64							135.43
		53.8							34.6						9.52							28.67
		70.6							86.2						17.98							159.23
		84.8							105.4						20							204.18
		92							125.2						9.88							101.6
		107.2							87.8						17.04							106.3
		101.8							70.2						16.29							96.01
		77							55.2						13.07							77.09
		69.2							56.2						23.11							90.92
		67.6							80.2						13.11							61.51
		93.2							58.2						15.75							83.29
		64.6							58.6						23.24							100.48
		82.2							48.4						43.36							111.22
		76.6							91.8						13.57							95.66
		62.6							64.2						11.28							64.77
		115.25							99.75						11.79							55.02
		87.4							112.4						8.87							101.28
		100.6							160.2						9.51							132.41
		200.2							436.2						2.89							141.61
		178.6							435.4						3.12							153.28
		183.8							535.6						2.45							128.96
		182.5							631.25						2.21							105.64
		161.6							515.2						4.87							72.57
		164							228.6						1.48							21.32
		192							385						3.5							117.83
		200.8							480						2.98							138.61
		172.8							211						1.56							39.06
		198.6							503						2.4							126.98
		155							226.8						8.23							78.75

## Sheet: Supplementary Fig. 1
Data for Suppl Fig 1d				Data for Suppl Fig 1e				Data for Suppl Fig 1f				Data for Suppl Fig 1g				Data for Suppl Fig 1h				Data for Suppl Fig 1i				Data for Suppl Fig 1j
H12	Gmilpa1-2			H12	Gmilpa1-2			H12	Gmilpa1-2			H12	Gmilpa1-2			H12	Gmilpa1-2			H12	Gmilpa1-2			H12	Gmilpa1-2
372.897	128.405			19	19			3	4			65	33			125	55			33.8	9.1			31.9	19.4
231.131	121.675			17	18			3	4			42	33			92	46			24.4	7.7			32.2	21.5
291.703	117.846			18	18			4	4			85	31			156	38			40.4	6.2			33	21
342.373	102.82			17	17			4	5			65	27			141	47			38	8.4			30.2	20.1
335.747	104.954			19	19			4	4			94	48			216	75			60.6	13.1			31.1	19.6
254.328	120.635			19	19			4	2			70	26			156	44			42.7	7.2			33.3	21.2
335.215	133.371			18	17			4	4			78	21			156	30			43.5	5.2			32.4	22
265.214	98.617			19	19			4	3			46	43			107	62			30.8	13.2			34	18.5
255.122	88.889			19	17			4	3			56	27			121	48			35.2	8.3			31.1	19.2
222.154	102.365			19	19			3	3			102	23			193	37			56.9	6.9			32.8	18.7
289.541	111.368			20	19			3	2			56	18			115	19			33.8	3.2			30.9	21.2
361.232	85.632			18	18			3	3			45	16			107	30			29.9	4.6			33.1	20.7
298.214	95.365			18	19			4	3			51	28			114	39			32.4	7.2			30.5	20.6
322.256	100.236			19	18			4	3			73	15			154	22			43.7	3.9			32.4	19.8
274.512	94.562			19	19			3	2			71	40			161	60			45	11.6			31.7	21.1
314.268	88.541			18	19			2	3			43	25			100	35			25.1	6.2			30.2	17.6
299.541	76.589			19	19			3	4			90	20			203	32			56.2	6.2			29.9	18.1
287.223	71.356			19	18			2	3			51	33			107	47			29.2	9			31.5	19.2
322.145	123.365			19	19			4	2			68	51			134	77			39.7	13.1			34.1	17.8
364.125	105.68			19	19			3	4			50	42			89	62			28.5	12			33.9	20.4
356.214	111.254			18	19			4	5			84	36			182	26			47.2	4.8			33.1	21.1
336.214	84.521			19	18			4	4			111	19			233	28			59.4	5			34.1	19.8
357.258	130.241			19	19			4	3			92	42			208	79			55.6	14.1			31.5	20.5
298.245	113.365			17	18			2	2			63	44			137	90			37.8	14.5			32.1	18.4
326.358	72.365			18	19			4	4			51	44			94	63			30.5	11.8			31.9	17.9
355.236	100.365			19	19			4	5			58	39			119	65			32.5	12.2			30.2	18.6
348.325	94.652			18	17			4	4			38	29			75	48			18.9	8.6			29.7	19.5
311.589	84.365			19	19			3	4			76	18			172	31			49.2	5.6			31.5	19.2
294.235	87.325			19	19			4	4			62	40			136	59			39.3	11.8			30.8	20.8
374.215	109.254			18	19			4	3			42	35			78	51			24.4	9.3			33.2	21.6
333.669	103.547
347.698	100.354																							Stats for Fig 1j
287.25	97.333																							Column B	Gmilpa1-2
278.568	96.214																							vs.	vs.
311.658	85.611																							Column A	H12
																								Unpaired t test
																								P value	<0.0001
																								P value summary	****
																								Significantly different (P < 0.05)?	Yes
																								One- or two-tailed P value?	Two-tailed
																								t, df	t=36.30, df=58

[truncated: 8 more sheets: Supplementary Fig. 4, Supplementary Fig. 5b, Supplementary Fig. 6b-c, Supplementary Fig. 6e, Supplementary Fig. 7, Supplementary Fig. 9, Supplementary Fig. 10, Supplementary Fig. 12]
